# Supplementary material for: MicroRNAs and Transcripts Associated with an Early Ripening Mutant of Pomelo (Citrus grandis Osbeck)
Source: Int J Mol Sci. 2021 Aug 28;22(17):9348. doi: 10.3390/ijms22179348 (PMC8431688; doi:10.3390/ijms22179348)
Supplement: Supplementary file 1 [file ijms-22-09348-s001.zip › ijms-1299429-Additional file 3. Table S2. Primers.xlsx]

## Sheet: Table S1. Primers
Aditional file 3. Table S2. Primers
ID	Forward primer
cg-miR394a	TTGGCATTCTGTCCACCTCC
cg-miR3951b-5p	CAGGTAAAGATGAGAGAAAAA
cg-miR5179	TTTTGCTCAAGACCGCGCAAC
cg-miR3948	TGGAGTGGGAGTGGGAGTAGGGTG
cg-miR72	CTTTTTGGATCCCTACTTATAGT
cg-miR2	AACGGGGGATTCTTTTGGTTGG
cg-miR3954b-3p	ACCGTGTTTCTCTGCCCAATC
cg-miR73	ATGATAAGGCTGAGTTGTTTTCTC
cg-miR26	CTTGTTGATTGTCATCTAATC
cg-miR398b	TGTGTTCTCAGGTCGCCCCTG
cg-miR12105-3p	TTGTTTTGGGTGAAACGGGTGT
cg-miR477c-3p	GAAGTCCTTGGGGTTGAGTGA
cg-miR164d	TGGAGAAGCAGGGCACGTGCT
cg-miR164h-5p	TGGAGAAGCAGGGCACGTGTG
cg-miR3946	TTGTAGAGAAAGAGAAGAGAGCAC
cg-miR167d	TGAAGCTGCCAGCATGATCT
ID	name	Forward primer	Reverse primer
Cg6g024860	ZF-HD	AACTCAACTGCTTCATCTGTCA	TGTGCCTTCCTCTCCACTG
Cg5g006150	PL5	CTCCTTCTCTTAGCATCTTCCTCCT	CACCGCCAGCAATCGTCAATC
Cg9g003540	beta-amylase 9	GGCTATGCTGCGGTTGCTGAA	CGTGGCTGGTGCTCATCTGAA
Cg5g037790	ERF073	GCTGAAGAGGAAGAGAACGAAGTG	GCAGAGGCAACAGTAACATCATCAA
Cg7g010980	bHLH137	CTGGCTGTGACAAGGTAACTGGAA	GCTTCATTGAGAGGAACTCCACTTG
Cg5g040920	WRKY53	TTGGACGCCGCAGAGAGCAT	GGCACGGTGACATTGAGAAGTAGTT
Cg5g014390	arabinogalactan protein 17	ATGGTGCTGCTGCGAACAATTATTC	CATTGAAGCCGTGAGTTGGAGAGG
Cg1g029080	Cellulase	TCGCAGAACGGCAATGAACACA	TTAATCAACTCAATGGCAGCAAGGC
Cg9g003780	Sugar transporter	GTTAGTGAACTGGTCAGGTGCTTGG	ACCGTAATCACAGAGAAGGCAGAGT
Cg3g024650	methylenesterol methyltransferase	GTATCAAGTGAATCGTGCTCGTCTG	CGCCGTCGAAGTGGTTGTCT
Cg2g033330	Endoglucanase 8	TCACCCGCAAGTTCAATACTCTCCT	CGACCTTGTTGGCGTGGCTTAC
Cg5g010450	Xyloglucan fucosyltransferase	TGACAACGGCAGTAACTACGACAAT	CTAAGCACCACCGACACTGAGAAC
Cg5g011730	MADS	CGTGGCAAGCTCTATGAGTTCTGT	GAAGGTTCCTCTGAGATCGCTGTAG
Cg6g025130	NAC	CTCTTCTGCGTTGCCTCCATTGAT	GGGAGATTTCGGAGTGAGGGTTTG
Cg7g014820	AP2/ERF	GCGATGCCGTCACAAACTTCAAG	CTCGTCGTTGTAAGTGTGCTTCCT
Cg6g006940	Zinc finger-C3HC4 type	AACGGAACAGGATACAAGCAATGAC	TACCAACAACATAGGAGAGCCATCT
Cg3g022030	Zinc finger-CCCH domain	AGCAAGAACATTCGTGTCTGGAAGA	CGCTTGTGGACGCTCTGGTT
